# Supplementary material for: Shear-Induced Crystallization of Star and Linear Poly(L-lactide)s
Source: Molecules. 2021 Oct 31;26(21):6601. doi: 10.3390/molecules26216601 (PMC8588257; doi:10.3390/molecules26216601)
Supplement: Supplementary file 1 [file molecules-26-06601-s001.zip]

Archive with 1 entries (1 files):
- molecules-1410341-supplementary.pdf
